# Supplementary material for: A Systemic Insight into Exohedral Actinides and Endohedral Borospherenes: An&Bm and An@Bn (An=U, Np, Pu; m = 28, 32, 34, 36, 38, 40; n = 36, 38, 40)
Source: Molecules. 2022 Sep 16;27(18):6047. doi: 10.3390/molecules27186047 (PMC9500945; doi:10.3390/molecules27186047)
Supplement: Supplementary file 1 [file molecules-27-06047-s001.zip]

Archive with 1 entries (1 files):
- molecules-1881995-supplementary.pdf
